# Supplementary material for: Comparative Efficacy of Reused Medium Cut-Off Dialyzers on Uremic Toxin and Cytokine Clearance: A Randomized Controlled Trial
Source: Life (Basel). 2025 Sep 18;15(9):1468. doi: 10.3390/life15091468 (PMC12472171; doi:10.3390/life15091468)
Supplement: Supplementary file 1 [file life-15-01468-s001.zip]

Archive with 1 entries (1 files):
- Life-3826615-Supplementary materials.pdf
